# Supplementary material for: Optogenetic strategies for high-efficiency all-optical interrogation using blue-light-sensitive opsins
Source: eLife. 2021 May 25;10:e63359. doi: 10.7554/eLife.63359 (PMC8177884; doi:10.7554/eLife.63359)
Supplement: Source code 2. [file elife-63359-code2.zip]

Archive with 1 entries (1 files):
- jRCaMP_stCoChR_analysis.m
