# Supplementary material for: Optogenetic strategies for high-efficiency all-optical interrogation using blue-light-sensitive opsins
Source: eLife. 2021 May 25;10:e63359. doi: 10.7554/eLife.63359 (PMC8177884; doi:10.7554/eLife.63359)
Supplement: Source code 4. [file elife-63359-code4.zip › ROIfluo.m]

%% Definition of the ROIfluo function
function fl = ROIfluo(t_series,ROI)
    for i = 1:size(t_series,3)
        fr = t_series(:,:,i);
        fl(i) = mean(fr(ROI));
    end
end
